# Supplementary material for: How is a turbidite actually deposited?
Source: Sci Adv. 2022 Jan 19;8(3):eabl9124. doi: 10.1126/sciadv.abl9124 (PMC8769550; doi:10.1126/sciadv.abl9124)
Supplement: Supplementary file 2 — Data S1 to S8 [file sciadv.abl9124_data_s1_to_s8.zip]

Archive with 8 entries (8 files):
- sciadv.abl9124_data_s1.zip
- sciadv.abl9124_data_s2.zip
- sciadv.abl9124_data_s3.zip
- sciadv.abl9124_data_s4.zip
- sciadv.abl9124_data_s5.zip
- sciadv.abl9124_data_s6.zip
- sciadv.abl9124_data_s7.zip
- sciadv.abl9124_data_s8.zip
